# Supplementary material for: Neurodevelopmental Outcomes of Normocephalic Colombian Children with Antenatal Zika Virus Exposure at School Entry
Source: Pathogens. 2024 Feb 13;13(2):170. doi: 10.3390/pathogens13020170 (PMC10892822; doi:10.3390/pathogens13020170)
Supplement: Supplementary file 1 [file pathogens-13-00170-s001.zip]

Archive with 1 entries (1 files):
- pathogens-2812619-supplementary.pdf
